# Supplementary material for: ppBAM: ProteinPaint BAM track for read alignment visualization and variant genotyping
Source: Bioinformatics. 2023 May 4;39(5):btad300. doi: 10.1093/bioinformatics/btad300 (PMC10182850; doi:10.1093/bioinformatics/btad300)
Supplement: btad300_Supplementary_Data [file btad300_supplementary_data.zip]

Archive with 2 entries (2 files):
- Supplementary Figures.docx
- ProteinPaint BAM track tutorial.docx
